# Supplementary material for: N,N-Bis(2,4-Dibenzhydryl-6-cycloalkylphenyl)butane-2,3-diimine–Nickel Complexes as Tunable and Effective Catalysts for High-Molecular-Weight PE Elastomers
Source: Molecules. 2023 Jun 19;28(12):4852. doi: 10.3390/molecules28124852 (PMC10302251; doi:10.3390/molecules28124852)
Supplement: Supplementary file 1 [file molecules-28-04852-s001.zip]

Archive with 1 entries (1 files):
- molecules-2446894-supplementary.pdf
